# Supplementary material for: Moving toward Extensively Drug-Resistant: Four-Year Antimicrobial Resistance Trends of Acinetobacter baumannii from the Largest Department of Internal Medicine in Slovakia
Source: Antibiotics (Basel). 2023 Jul 18;12(7):1200. doi: 10.3390/antibiotics12071200 (PMC10376473; doi:10.3390/antibiotics12071200)
Supplement: Supplementary file 1 [file antibiotics-12-01200-s001.zip]

Archive with 1 entries (1 files):
- antibiotics-2495080-supplementary.pdf
